# Supplementary material for: Priming with Porcine Blood Polypeptide Enhances Salt Tolerance in Wheat Seedlings
Source: Plants (Basel). 2025 Sep 25;14(19):2968. doi: 10.3390/plants14192968 (PMC12526353; doi:10.3390/plants14192968)
Supplement: Supplementary file 1 [file plants-14-02968-s001.zip]

Archive with 2 entries (2 files):
- plants-3812131-supplementary.xls
- Supplementary Figure S1.pdf
