# Supplementary material for: Priming with Porcine Blood Polypeptide Enhances Salt Tolerance in Wheat Seedlings
Source: Plants (Basel). 2025 Sep 25;14(19):2968. doi: 10.3390/plants14192968 (PMC12526353; doi:10.3390/plants14192968)
Supplement: Supplementary file 1 [file plants-14-02968-s001.zip › plants-3812131-supplementary.xls]

## Sheet: Sheet1
Primer	Sequence of forward primer	Sequence of reverse primer
qRT-TaNHX1	AGTGCCCTTTCTGAGCCATC	GTACACTGCTTTCGGTGGGA
qRT-TaSOS1	ACAGCGCGTCGTATCCCAA	CAGGAGCAGATTTTCTTTTC
qRT-TaCIPK23	ACGTACAGAAGCGCAACTA	TTCCACATGACGTCCTTCA
qRT-TaP5CS	TTCGCGAAACTGTCGAGTCA	GCCAGTAGACCTGCCAAACT
qRT-TaWRKY17	TTCACCAAGCCGAACCTG	CCCTCACCGTCGTCTTCA
qRT-TaSOD1	GACGCTGATGATCTTGGCAAGG	ATCTTAGCCCTGGAGCCCGATG
qRT-TaActin	TATGCCAGCGGTCGAACAAC	GGAACAGCACCTCAGGGCAC
